# Supplementary material for: ARID1A loss induces polymorphonuclear myeloid-derived suppressor cell chemotaxis and promotes prostate cancer progression
Source: Nat Commun. 2022 Nov 26;13:7281. doi: 10.1038/s41467-022-34871-9 (PMC9701216; doi:10.1038/s41467-022-34871-9)
Supplement: Supplementary file 4 — Source Data [file 41467_2022_34871_MOESM4_ESM.xlsx]

## Sheet: Fig1a
Fig 1a

## Sheet: Fig1b
Fig 1b right	BCR-free time	ARID1A low	ARID1A high
	29	1
	46	1
	4	1
	16	1
	21	1
	21	1
	6	1
	5	1
	3	1
	21	1
	5	1
	17	1
	2	1
	23	1
	1	1
	5	1
	9	1
	5	1
	21	1
	4	1
	4	1
	2	1
	8	1
	12	1
	10	1
	21	0
	29	0
	73	0
	57	0
	6	0
	35	0
	23	0
	38	0
	4	0
	13	0
	15	0
	20	0
	23	0
	4	0
	19	0
	19	0
	27	0
	23	0
	13	0
	1	0
	20	0
	5	0
	13	1
	4	0
	2	0
	58		1
	18		1
	32		1
	48		1
	38		1
	23		1
	5		1
	6		1
	43		1
	35		1
	4		1
	5		1
	28		1
	14		1
	82		0
	88		0
	77		0
	12		0
	68		0
	13		0
	23		0
	13		0
	62		0
	17		0
	61		0
	54		0
	40		1
	30		0
	28		0
	16		0
	19		0
	4		0
	18		0
	12		0
	29		0
	5		0
	4		0
	4		0
	20		0
	16		1
	4		0
	8		0
	2		0
	1		0
	5		0
	6		0
	11		0
	15		1
	9		0
	7		0

## Sheet: Fig 1c
Fig 1c	time of event	PTENPC-/-	PTENPC-/-;ARID1APC-/-
	213	0
	122	0
	175	0
	147	0
	105	0
	167	1
	92	0
	190	0
	189	0
	254	0
	140		1
	147		1
	147		1
	128		1
	113		1
	120		1
	102		1
	156		1
	135		1
	89		1

## Sheet: Fig 1d
Fig 1d			PTENPC-/-										PTENPC-/-;ARID1APC-/-
	3 Mths	AP	11.044	20.5141	12.61	17.4542	10.752	12.924	6.48	10.808	11.7	9.553	35.456	33.001	24.8083	22.032	22.1336	39.184	32.3824	31.1264	28.643	29.482
		DLP	7.332	9.6413	6.426	8.3904	5.7344	6.48	3.8448	7.448	5.64879	6.32879	28.48	40.2	22.269	20.5632	23.8272	26.3525	32.7968	35.1478	33.679	36.284
		VP	9.624	19.0226	11.5063	10.3666	7.7056	12.096	5.5296	12.824	11.756	8.65342	41.856	43.92	46.728	24.2624	28.5576	41.5656	34.5136	48.5072	40.856	37.653
	4 Mths	AP	22.088	30.618	20.009	31.62	24.013	35.9	14.998	19.305	25.4276	23.624	42.906	61.989	52.56	40.5	47.911	42.056	54.679	69.8	48.986	60.243
		DLP	14.664	14.39	10.207	15.2	12.8	18.11	8.893	13.3	16.338	13.798	44.503	66.972	47.18	37.796	40.812	47.74	55.375	65.88	57.653	52.765
		VP	19.248	28.392	18.264	18.78	17.208	33.6	12.788	22.9	25.3214	19.652	65.403	73.2	98.764	44.608	48.9	75.273	58.268	85.415	88.398	82.643

## Sheet: Fig 1e
Fig 1e
		Hyperplasia															LGPIN															HGPIN															Adenoma
	3 Mths PTENPC-/-	29.2	24.2	33.7	24.9	29.8	22.7	24.7	28.5	24.7	21.3	27.2	23.4	24.7	26.3	21.7	41.1	46.6	36.5	30.3	48.7	43.6	48.2	45.7	44.8	44.3	34.6	42.4	41.7	38.1	44	25.9	25.6	23.2	41.3	17	21.4	20.7	24.6	28.2	33.4	29.2	29.7	28.1	30.2	26.9	3.8	3.6	6.6
	3 Mths PTENPC-/-;ARID1APC-/-	7.9	5.5	5.5	6.8	5.4	6.4	9.2	7.7	6.9	8.4	8.8	9.2	9.9	10.3	10.6	20	19.6	22.3	12.4	16.6	23.6	19.3	25.4	23.2	24.7	18.7	19.8	20.6	18.8	15	50.8	46.8	46.4	54.7	51.9	52.5	57.6	43.7	47.5	53.4	58.9	46.1	52.8	55.9	43	21.3	28.1	25.8
	4 Mths PTENPC-/-	10.2	14.2	4.9	12.9	6.9	8.3	9.1	6.6	11.7	9.5	10.1	10.5	11.1	9.8	15.1	25	23.5	37.5	22	28	22.3	17.7	24.2	26.7	24.5	26.9	24.2	27.1	22.1	15.7	51.9	46.1	53	44.5	38.6	55.4	56.2	62.5	49.7	52.4	44.6	58.6	56.9	49.8	58.3	12.9	16.2	4.6
	4 Mths PTENPC-/-;ARID1APC-/-	2	3	2.8	1.3	1.5	0.8	1.4	2	1.4	2.1	1.7	1.5	2.2	2.1	4.2	8.1	9.6	7.1	6.9	8.4	10.2	6.3	7.1	7.4	9	8.7	7.4	8.2	6.9	10.2	39.9	47.3	41.2	35.6	35.9	38.2	41.2	39.8	45.4	46.8	46.3	42.3	35.4	32.8	30.4	50	40.1	48.9
[truncated: 12 more columns]

## Sheet: Fig 1i
Fig 1i		PTENPC-/-	PTENPC-/-;ARID1APC-/-
	3Mths Lymph node metastasis frequency	10	30
	4Mths Lymph node metastasis frequency	20	66.67
	3Mths bone metastasis frequency	0	10
	4Mths bone metastasis frequency	6.67	40

## Sheet: Fig 1k
Fig 1k		PTENPC-/-	PTENPC-/-;ARID1APC-/-			PTENPC-/-	PTENPC-/-; ARID1APC-/-
	number	42	68		size	67626	73684.5
		36	50			54417	72832.5
		38	67			72886.5	60184.5
		45	59			74838	74670
		38	66			81357	75387
		58	46			58467	72381
		38	74			78949.5	58923
		42	88			70932	62479.5
		46	76			54682.5	78883.5
		50	74			57441	71292
		28	45			101439	96895.2
		34	74			81625.5	100032
		50	73			109330	90295.2
		36	50			112257	113472
		60	46			122036	120619
		47	53			87700.5	109810
		50	49			118424	94276.8
		63	60			31398	114967
		44	62			82023.8	43533.6
		56	63			86161.5	58309.2
		50	32			54100.8	77368.7
		46	66			43533.6	104974
		50	53			58309.2	63193.7
		38	55			59870.4	78403.5
		36	62			65085.6	89656.4
		55	60			46773.6	97000.1
		54	62			63159.6	61869.2
		34	66			56745.6	65603.5
		38	37			43746	82827.7
		26	50			45952.8	59856.6

## Sheet: Fig 1l
Fig 1l		PTENPC-/-	PTENPC-/-;ARID1APC-/-
	% Ki67+ cells	3.5	8
		6.1	4.2
		6	6.2
		4.5	4.1
		6.3	5.5
		3.5	6.8
		7.1	4.6
		2.2	5.2
		3.6	6.3
		3.8	8.3
		7.7	7.8
		6.3	7.9
		5.2	7.6
		5.9	7.5
		4.4	5.9
		3.8	5.4
		5.6	6.3
		7.2	6.7
		6.7	9.2
		6.9	8.7
		6.3	7.4
		7.9	6.3
		8.1	5.6
		6.4	4.4
		4.9	5.2
		4.5	5.3
		5.1	6.4
		5.3	4.5
		4.4	4.3
		4.2	3.5

## Sheet: Fig 2a
Fig 2a		PTENPC-/-	PTENPC-/-;ARID1APC-/-
	Inflammatory response	-0.86637	0.866365
	TNFα signaling via NF-kB	-0.82532	0.82532
	Allograft rejection	-0.75413	0.75413
	Mitotic spindle	-0.66322	0.66322
	IL2-STAT5 signaling	-0.59514	0.59514
	IL6-JAK-STAT3 signaling	-0.59423	0.59423
	Oxidative phosphorylation	0.503741	-0.50374
	Myogenesis	0.322172	-0.32217
	Estrogen response late	0.237123	-0.23712
	KRAS signaling DN	0.206354	-0.20635
	WNT-β-catenin signaling	0.196349	-0.19635
	Adipogenesis	0.180037	-0.18004

## Sheet: Fig 2b
Fig 2b		PTENPC-/-			PTENPC-/-;ARID1APC-/-
	IFNγ+ CD8+ T cells	2.9	1.5	1.9	0.58	0.52	0.39
	CD8+ T cell	14.49	13.02	14.99	5.9	3.97	6.13
	CD4+ T cell	15.49	13.09	14.12	6.94	15.24	5.22
	Macrophage	19.86	16.89	21.1	17.86	19.86	15.03
	Mono-MDSCs	3.71	3.02	2.1	1.07	3.12	1.88
	PMN-MDSCs	21.94	9.84	12.15	44.07	48.02	54.2

[truncated: 54 more sheets: Fib 2c, Fig 2e, Fig 2f, Fig 3b, Fig 3c, Fig 3d, Fig 3e, Fig 3f, Fig 3g, Fig 3i, Fig 3j, Fig 3k, Fig 4a, Fig 4d, Fig 4h, Fig 4i, Fig 4j, Fig 4k, Fig 5a, Fig 5b …]
